# Supplementary material for: Bioinformatics Approach to Identifying Molecular Targets of Isoliquiritigenin Affecting Chronic Obstructive Pulmonary Disease: A Machine Learning Pharmacology Study
Source: Int J Mol Sci. 2025 Apr 21;26(8):3907. doi: 10.3390/ijms26083907 (PMC12027559; doi:10.3390/ijms26083907)
Supplement: Supplementary file 1 [file ijms-26-03907-s001.zip]

Archive with 14 entries (14 files):
- figureS1-LASSO.pdf
- figureS2-LVQ.pdf
- figureS3-boruta.pdf
- figureS4-treebag.pdf
- figureS5-RF.pdf
- figureS6-bayesian.pdf
- figureS7-SVM.pdf
- figureS8-xgb.pdf
- FigureS9 External dataset verification.pdf
- tableS1.pdf
- tableS2.pdf
- tableS3.pdf
- TableS4.pdf
- TableS5.pdf
